# Supplementary material for: Testosterone pulses paired with a location induce a place preference to the nest of a monogamous mouse under field conditions
Source: eLife. 2022 Mar 30;11:e65820. doi: 10.7554/eLife.65820 (PMC9023057; doi:10.7554/eLife.65820)
Supplement: Video 1—source data 1. [file elife-65820.zip]

Archive with 5 entries (4 files):
- Source Data File/
- Source Data File/Video 3.wav
- __MACOSX/Source Data File/._Video 3.wav
- Source Data File/Video 2.pdf
- __MACOSX/Source Data File/._Video 2.pdf
