# Supplementary material for: Testosterone pulses paired with a location induce a place preference to the nest of a monogamous mouse under field conditions
Source: eLife. 2022 Mar 30;11:e65820. doi: 10.7554/eLife.65820 (PMC9023057; doi:10.7554/eLife.65820)
Supplement: Source data 1. [file elife-65820-data1.csv]

Location	Injection	pair_id	male_id	Male.Prop	Avg.Male.Prop	Male.Time.TotalMin	Night.Lenght	Female.Prop	Avg.Female.Prop	Female.Time.TotalMin		season	Pups	time_spent_together	mass_female	mass_male	operation_nights	night	USV_total	1SV	2SV	3SV	4SV	5SV	6SV	Bark/FMC
Nest	C	19	M261	0.378690629	0.473302647	295	779	0.625160462	0.557444773	487		Two	yes	266	41	39.5	3	two	0	0	0	0	0	0	0	0
Nest	C	19	M261	0.43814433		340	776	0.368556701		286		Two	yes	286	41	39.5	3	one	0	0	0	0	0	0	0	0
Nest	C	19	M261	0.603072983		471	781	0.678617157		530		Two	yes	366	41	39.5	3	three	0	0	0	0	0	0	0	0
Nest	T	2	M273	-1		-1	702	0.300569801	0.448095124	211		One	no	-1	36	39	3	one	20	3	4	7	2	0	3	1
Nest	T	2	M273	-1		-1	701	0.168330956		118		One	no	-1	36	39	3	two	42	10	15	13	4	0	0	0
Nest	T	2	M273	-1		-1	650	0.875384615		569		One	no	-1	36	39	3	three	8	1	1	3	0	1	0	2
Nest	C	8	M457	0.288431062	0.401797498	182	631	0.554675119	0.513437815	350		One	no	89	43	40	3	one	0	0	0	0	0	0	0	0
Nest	C	8	M457	0.384370016		241	627	0.483253589		303		One	no	181	43	40	3	three	0	0	0	0	0	0	0	0
Nest	C	8	M457	0.532591415		335	629	0.502384738		316		One	no	247	43	40	3	two	1	1	0	0	0	0	0	0
Nest	C	11	ML368	0.428571429	0.484362982	258	602	0.667774086	0.730018926	402		One	yes	184	41	30.5	3	three	10	1	5	3	1	0	0	0
Nest	C	11	ML368	0.428807947		259	604	0.751655629		454		One	yes	194	41	30.5	3	two	1	0	1	0	0	0	0	0
Nest	C	11	ML368	0.595709571		361	606	0.770627063		467		One	yes	216	41	30.5	3	one	6	1	2	2	1	0	0	0
Nest	T	16	ML376	-1		-1	565	-1		-1		One	no	-1	42	34	3	one	8	3	2	2	1	0	0	0
Nest	T	16	ML376	-1		-1	565	-1		-1		One	no	-1	42	34	3	two	1	0	1	0	0	0	0	0
Nest	T	16	ML376	-1		-1	564	-1		-1		One	no	-1	42	34	3	three	1	0	0	0	1	0	0	0
Nest	C	13	ML378	0.147260274	0.250702828	86	584	0.491438356	0.485615556	287		One	no	33	34.5	40	4	one	31	1	0	13	13	4	0	0
Nest	C	13	ML378	0.291595197		170	583	0.548885077		320		One	no	97	34.5	40	4	two	16	1	2	5	6	2	0	0
Nest	C	13	ML378	0.313253012		182	581	0.416523236		242		One	no	182	34.5	40	4	three	5	0	0	3	1	1	0	0
Nest	T	4	ML384	-1		-1	682	0.173020528	0.294749566	118		One	no	-1	35	36	3	one	4	3	1	0	0	0	0	0
Nest	T	4	ML384	-1		-1	680	0.166176471		113		One	no	-1	35	36	3	two	10	8	2	0	0	0	0	0
Nest	T	4	ML384	-1		-1	677	0.545051699		369		One	no	-1	35	36	3	three	1	1	0	0	0	0	0	0
Nest	T	10	ML413	0.513957307	0.581940402	313	609	0.623973727	0.512703029	380		One	yes	164	39	42	3	three	15	1	2	5	3	2	0	2
Nest	T	10	ML413	0.566284779		346	611	0.682487725		417		One	yes	179	39	42	3	two	10	1	3	4	2	0	0	0
Nest	T	10	ML413	0.665579119		408	613	0.231647635		142		One	yes	59	39	42	3	one	25	2	5	5	3	0	0	10
Nest	T	15	ML417	-1		-1	568	0.047535211	0.239909421	27		One	no	-1	39	45	3	one	7	2	3	0	1	1	0	0
Nest	T	15	ML417	-1		-1	568	0.269366197		153		One	no	-1	39	45	3	two	15	0	7	4	4	0	0	0
Nest	T	15	ML417	-1		-1	566	0.402826855		228		One	no	-1	39	45	3	three	8	1	4	2	1	0	0	0
Nest	C	5	ML419	0.414050822	0.442756922	277	669	0.446935725	0.499298775	299		One	yes	64	47	43	4	one	2	1	1	0	0	0	0	0
Nest	C	5	ML419	0.435240964		289	664	0.469879518		312		One	yes	80	47	43	4	three	0	0	0	0	0	0	0	0
Nest	C	5	ML419	0.478978979		319	666	0.581081081		387		One	yes	95	47	43	4	two	1	0	1	0	0	0	0	0
Nest	T	9	ML421	0.608064516	0.615309739	377	620	0.35	0.272536654	217		One	yes	78	51	36	3	one	6	1	0	0	0	0	0	5
Nest	T	9	ML421	0.618739903		383	619	0.242326333		150		One	yes	60	51	36	3	two	3	1	0	2	0	0	0	0
Nest	T	9	ML421	0.619124797		382	617	0.22528363		139		One	yes	72	51	36	3	three	0	0	0	0	0	0	0	0
Nest	T	14	ML444	-1		-1	470	0.414893617	0.458436761	195		One	no	-1	50	38	3	one	31	7	5	13	3	1	1	1
Nest	T	14	ML444	-1		-1	560	0.45		252		One	no	-1	50	38	3	two	13	2	0	4	5	1	1	0
Nest	T	14	ML444	-1		-1	576	0.510416667		294		One	no	-1	50	38	3	three	16	4	3	5	3	1	0	0
Nest	C	3	ML483	0.155619597	0.240785589	108	694	-1		-1		One	no	-1	42	43	4	one	0	0	0	0	0	0	0	0
Nest	C	3	ML483	0.259044863		179	691	-1		-1		One	no	-1	42	43	4	two	0	0	0	0	0	0	0	0
Nest	C	3	ML483	0.307692308		212	689	-1		-1		One	no	-1	42	43	4	three	0	0	0	0	0	0	0	0
Nest	T	12	ML494	0.258389262	0.358947214	154	596	0.243288591	0.282945687	145		One	no	28	41	37.5	3	one	13	4	1	1	3	1	0	3
Nest	T	12	ML494	0.380952381		168	441	0.326530612		144		One	no	48	41	37.5	3	two	10	4	2	0	4	0	0	0
Nest	T	12	ML494	0.4375		196	448	0.279017857		125		One	no	42	41	37.5	3	three	5	0	1	2	2	0	0	0
Nest	C	1	ML496	0.040730337	0.122076647	59	712	-1		-1		One	no	-1	50	40.5	3	three	6	4	1	1	0	0	0	0
Nest	C	1	ML496	0.133891213		96	717	-1		-1		One	no	-1	50	40.5	3	one	19	7	6	3	2	1	0	0
Nest	C	1	ML496	0.191608392		137	715	-1		-1		One	no	-1	50	40.5	3	two	33	18	8	5	2	0	0	0
Nest	T	6	ML530	0.273827534	0.640983325	181	661	0.735249622	0.606892415	486		One	yes	127	47	40	3	one	3	3	0	0	0	0	0	0
Nest	T	6	ML530	0.763277693		503	659	0.437025797		288		One	yes	152	47	40	3	two	2	0	1	0	1	0	0	0
Nest	T	6	ML530	0.885844749		582	657	0.648401826		426		One	yes	392	47	40	3	three	1	0	1	0	0	0	0	0
Nest	T	27	ML590	0.280701754	0.327724946	240	855	0.107602339	0.294974586	92		Two	no	10	38	37	3	one	24	3	3	11	6	1	0	0
Nest	T	27	ML590	0.316959064		271	855	0.387134503		331		Two	no	104	38	37	3	two	0	0	0	0	0	0	0	0
Nest	T	27	ML590	0.385514019		330	856	0.390186916		334		Two	no	141	38	37	3	three	0	0	0	0	0	0	0	0
Nest	T	22	ML597	0.619975639	0.651899436	509	821	0.831912302	0.814035787	683		Two	yes	469	46	38	3	one	2	1	1	0	0	0	0	0
Nest	T	22	ML597	0.635479951		523	823	0.80072904		659		Two	yes	156	46	38	3	two	9	0	3	4	2	0	0	0
Nest	T	22	ML597	0.700242718		577	824	0.809466019		667		Two	yes	199	46	38	3	three	7	1	2	3	1	0	0	0
Nest	C	7	ML599	0.08141321	0.465035946	53	651	-1		-1		One	yes	-1	44	32	3	two	1	0	0	1	0	0	0	0
Nest	C	7	ML599	0.54517611		356	653	-1		-1		One	yes	-1	44	32	3	one	0	0	0	0	0	0	0	0
Nest	C	7	ML599	0.768518519		498	648	-1		-1		One	yes	-1	44	32	3	three	3	1	0	2	0	0	0	0
Nest	T	17	ML633	0.316576087	0.425706342	233	736	0.472826087	0.508275489	348		Two	no	155	38	36	3	three	5	0	1	3	1	0	0	0
Nest	T	17	ML633	0.421555252		309	733	0.493860846		362		Two	no	169	38	36	3	two	7	4	2	1	0	0	0	0
Nest	T	17	ML633	0.538987688		394	731	0.558139535		408		Two	no	266	38	36	3	one	0	0	0	0	0	0	0	0
Nest	T	20	ML647	0.598503741	0.619800495	480	802	0.620947631	0.595653334	498		Two	yes	377	43	39.5	3	one	0	0	0	0	0	0	0	0
Nest	T	20	ML647	0.6191067		499	806	0.763027295		615		Two	yes	326	43	39.5	3	three	5	5	0	0	0	0	0	0
Nest	T	20	ML647	0.641791045		516	804	0.402985075		324		Two	yes	245	43	39.5	3	two	1	1	0	0	0	0	0	0
Nest	C	21	ML653	0.50245098	0.561529968	410	816	0.970588235	0.907285357	792		Two	yes	394	44	38	3	three	3	1	1	0	0	1	0	0
Nest	C	21	ML653	0.551597052		449	814	0.985257985		802		Two	yes	447	44	38	3	two	19	3	6	2	3	3	1	1
Nest	C	21	ML653	0.630541872		512	812	0.766009852		622		Two	yes	429	44	38	3	one	9	3	0	3	1	2	0	0
Nest	T	23	ML659	0.438256659	0.498560452	362	826	0.464891041	0.459534405	384		Two	no	24	41	41	3	one	17	1	7	7	2	0	0	0
Nest	T	23	ML659	0.452352232		375	829	0.446320869		370		Two	no	119	41	41	3	three	5	0	0	2	1	0	1	1
Nest	T	23	ML659	0.605072464		501	828	0.467391304		387		Two	no	112	41	41	3	two	11	0	5	6	0	0	0	0
Nest	C	26	ML662	-1		-1	852	0.703051643	0.653801848	599		Two	yes	-1	41	41	4	one	0	0	0	0	0	0	0	0
Nest	C	26	ML662	-1		-1	853	0.634232122		541		Two	yes	-1	41	41	4	two	0	0	0	0	0	0	0	0
Nest	C	26	ML662	-1		-1	854	0.62412178		533		Two	yes	-1	41	41	4	three	0	0	0	0	0	0	0	0
Nest	C	25	ML687	0.177514793	0.401533731	150	845	0.315976331	0.612604426	267		Two	no	73	45	40	3	one	1	0	0	1	0	0	0	0
Nest	C	25	ML687	0.48463357		410	846	0.758865248		642		Two	no	346	45	40	3	two	0	0	0	0	0	0	0	0
Nest	C	25	ML687	0.54245283		460	848	0.762971698		647		Two	no	371	45	40	3	three	0	0	0	0	0	0	0	0
Nest	C	18	ML688	0.442857143	0.466912529	341	770	0.451948052	0.57051242	348		Two	yes	150	51	43	3	two	5	0	0	0	0	0	0	5
Nest	C	18	ML688	0.461139896		356	772	0.579015544		447		Two	yes	182	51	43	3	three	4	0	0	4	0	0	0	0
Nest	C	18	ML688	0.496740548		381	767	0.680573664		522		Two	yes	248	51	43	3	one	2	0	2	0	0	0	0	0
