# Supplementary material for: Testosterone pulses paired with a location induce a place preference to the nest of a monogamous mouse under field conditions
Source: eLife. 2022 Mar 30;11:e65820. doi: 10.7554/eLife.65820 (PMC9023057; doi:10.7554/eLife.65820)
Supplement: Source data 2. [file elife-65820-data2.csv]

Male	Treatment	Injection	Night Post	USV Type	duration	bandw(start)	max freq(start)	max freq(end)	peak freq(max)	min freq(max)	max freq(max)	Comp.1	Pups	Summary
M273	1	T	2	1	0.057	900	23400	23400	20500	19000	22900	0.307838663	no	alone
M273	1	T	2	1	0.079	2900	29700	18000	28800	27800	31200	2.810993351	no	alone
M273	1	T	2	1	0.081	1400	31200	20500	21900	20500	22900	0.934762286	no	alone
M273	1	T	2	2	0.089	3900	19500	21400	20900	19500	23400	-0.461344578	no	alone
M273	1	T	2	2	0.098	3900	21400	22900	20900	19500	23400	-0.13163457	no	alone
M273	1	T	2	3	0.101	3900	19500	22900	20900	19500	23400	-0.312458302	no	alone
M273	1	T	2	3	0.11	3900	20000	23400	20900	19500	23400	-0.224414316	no	alone
M273	1	T	1	3	0.174	3900	19500	25300	24400	22900	26800	0.954990348	no	alone
M273	1	T	1	3	0.223	3900	26800	25800	25300	23900	27800	1.923613044	no	far
M273	1	T	3	1	0.12	3400	20500	21900	19000	17000	21400	-1.006990587	no	n/a
M273	1	T	3	2	0.195	3900	22400	21900	22900	21400	25300	0.323016605	no	n/a
M273	1	T	3	3	0.175	4300	20900	25800	23900	22400	26800	0.992821056	no	n/a
M273	1	T	3	3	0.19	3900	21900	23900	23400	21900	25800	0.670757384	no	n/a
M273	1	T	3	3	0.196	3900	17500	21400	20500	19000	22900	-0.967645028	no	n/a
M457	0	C	2	1	0.28	3400	26800	24900	22900	22400	24900	1.044693965	no	n/a
ML376	1	T	2	2	0.577	3400	16600	18500	16600	15600	19000	-3.143332462	no	n/a
ML376	1	T	1	1	0.207	2400	20000	18500	18000	17000	20500	-1.682076926	no	n/a
ML376	1	T	1	2	0.181	2400	20000	18000	16600	16100	18500	-2.161811854	no	n/a
ML376	1	T	1	3	0.352	3400	16100	15100	15100	13600	17000	-3.808967312	no	n/a
ML378	0	C	1	3	0.208	3400	22400	24400	22900	21900	25300	0.68395177	no	alone
ML378	0	C	3	3	0.289	3400	17500	16600	16100	15100	18500	-2.978728907	no	alone
ML378	0	C	3	4	0.137	3400	14600	17500	14600	14100	17500	-3.284651726	no	alone
ML378	0	C	1	4	0.183	4300	14100	20500	17500	16100	20500	-2.299001015	no	alone
ML378	0	C	1	4	0.19	3400	17500	22400	20900	19500	22900	-0.701250058	no	alone
ML378	0	C	2	4	0.202	1900	15100	17000	16600	16600	18500	-2.659378997	no	alone
ML378	0	C	1	4	0.237	3900	20900	19500	18500	17000	20900	-1.579367495	no	alone
ML378	0	C	2	3	0.174	3400	23900	25300	24400	23400	26800	1.46444013	no	close
ML378	0	C	2	4	0.336	3900	18500	18500	17500	16100	20000	-2.37346145	no	close
ML378	0	C	2	2	0.314	3400	19000	18500	21400	20000	23400	-1.032873424	no	far
ML378	0	C	3	3	0.185	2900	24900	23400	23400	23400	26300	1.212354145	no	far
ML378	0	C	1	4	0.088	3900	13100	14600	13600	12200	16100	-4.183519186	no	far
ML378	0	C	1	4	0.22	3900	19000	21900	21400	20000	23900	-0.496907764	no	far
ML378	0	C	1	4	0.304	3400	18000	21900	20500	19500	22900	-0.934703422	no	far
ML378	0	C	1	3	0.072	3900	14100	15100	14100	12600	16600	-3.858094712	no	n/a
ML378	0	C	1	3	0.177	3900	16100	14600	16100	14600	18500	-3.256630553	no	n/a
ML378	0	C	1	3	0.305	3900	20900	20000	18500	17000	20900	-1.631108547	no	n/a
ML378	0	C	1	4	0.115	3900	13600	15100	14600	13100	17000	-3.82103344	no	n/a
ML384	1	T	2	1	0.229	2900	19000	19000	16600	15100	19000	-2.320562465	no	n/a
ML384	1	T	1	2	0.287	3400	12600	16100	14100	13100	16600	-4.124005357	no	n/a
ML413	1	T	1	2	0.23	2900	23400	24900	22900	21900	24900	0.802013394	yes	alone
ML413	1	T	3	3	0.146	2900	30200	27300	28800	27800	30700	3.738170593	yes	close
ML413	1	T	3	3	0.19	3900	17000	19000	17500	16100	20000	-2.225251424	yes	close
ML413	1	T	2	3	0.353	3900	20500	20900	20900	19500	23400	-0.842789935	yes	close
ML413	1	T	3	2	0.134	3400	17000	18500	17000	16100	19500	-2.253111682	yes	far
ML413	1	T	3	3	0.281	3900	20500	21900	20500	19000	22900	-0.768303981	yes	far
ML413	1	T	1	2	0.28	2900	17000	20500	18500	17500	20500	-1.790979898	yes	n/a
ML413	1	T	1	2	0.333	2900	20000	24400	22400	20900	23900	-0.002692851	yes	n/a
ML413	1	T	1	3	0.142	2400	15600	20000	17000	16100	18500	-2.240669112	yes	n/a
ML413	1	T	1	3	0.313	3900	17500	19000	18500	17000	20900	-2.070784767	yes	n/a
ML413	1	T	1	3	0.318	3900	20900	20000	17500	16100	20000	-1.95465131	yes	n/a
ML413	1	T	3	3	0.266	3400	19000	21900	20900	19500	22900	-0.738586853	yes	n/a
ML413	1	T	3	4	0.285	2900	17000	19500	17000	16600	19500	-2.278648288	yes	n/a
ML417	1	T	1	4	0.275	3400	13600	17000	17000	16100	19500	-2.959411412	no	alone
ML419	0	C	1	2	0.401	3900	17500	17500	13600	12600	16600	-3.84956711	yes	n/a
ML421	1	T	1	1	0.142	2400	31700	29700	31200	29700	33200	4.935167475	yes	alone
ML421	1	T	2	1	0.161	900	33600	29200	31700	29700	34100	5.318763194	yes	alone
ML421	1	T	2	3	0.178	3400	31700	29200	31700	30200	33600	4.87878188	yes	far
ML444	1	T	1	1	0.122	3400	29200	31200	26800	25800	28800	3.434185202	no	alone
ML444	1	T	1	1	0.212	1400	24900	29200	28800	28300	31200	3.605731228	no	alone
ML444	1	T	1	2	0.171	2900	26800	28300	30200	28800	31700	3.863281299	no	alone
ML444	1	T	3	2	0.279	3900	25800	23400	24900	23900	27800	1.430357229	no	alone
ML444	1	T	1	3	0.112	3900	26800	21900	23400	21900	25800	1.024524829	no	alone
ML444	1	T	3	4	0.15	3900	28300	27300	27300	25800	29700	2.973684382	no	alone
ML444	1	T	1	1	0.092	2900	30700	28300	30700	29700	32700	4.609493882	no	close
ML444	1	T	1	1	0.119	900	20000	19500	19500	19000	21400	-0.812028495	no	close
ML444	1	T	1	2	0.076	3400	26800	28800	28300	26800	30200	3.437858127	no	close
ML444	1	T	1	3	0.201	4300	22400	25300	26300	24900	29200	1.82456266	no	close
ML444	1	T	2	1	0.07	1400	31700	30700	30200	29200	32700	5.039669851	no	far
ML444	1	T	1	3	0.096	3900	20500	22900	22400	20900	24900	0.264175897	no	far
ML444	1	T	2	3	0.113	3400	20500	20900	19000	18000	21400	-0.999328475	no	far
ML444	1	T	1	3	0.153	3900	27300	28300	27800	26300	30200	3.150490448	no	far
ML494	1	T	3	2	0.299	3400	20500	21400	18000	17000	20500	-1.551772489	no	alone
ML494	1	T	2	4	0.16	3900	19500	20900	21400	20000	23900	-0.467467568	no	alone
ML494	1	T	3	4	0.265	3900	21400	20900	20500	19000	22900	-0.771487736	no	alone
ML494	1	T	3	3	0.285	3900	20500	21900	22400	20900	24900	-0.14711057	no	far
ML494	1	T	3	3	0.177	3900	19000	20500	17500	16100	20000	-1.851428595	no	n/a
ML494	1	T	3	4	0.211	2900	21900	23900	23900	23400	26300	1.003202026	no	n/a
ML494	1	T	1	4	0.308	2900	21400	21400	19500	19000	21900	-0.904820145	no	n/a
ML496	0	C	2	1	0.061	5800	32200	29700	27300	26800	31700	3.888769825	no	n/a
ML496	0	C	2	1	0.121	4800	24400	24400	23400	21900	25800	0.982270691	no	n/a
ML496	0	C	2	2	0.25	3900	18000	19000	17500	16100	20000	-2.227616137	no	n/a
ML496	0	C	2	3	0.245	3900	21900	23900	22400	20900	24900	0.26984033	no	n/a
ML496	0	C	2	3	0.366	3900	21900	24400	21400	20000	23900	-0.179594277	no	n/a
ML496	0	C	3	1	0.144	2900	25300	25300	24400	22900	26800	1.634895021	no	n/a
ML496	0	C	3	3	0.166	3900	25300	27800	26800	25300	29200	2.563999329	no	n/a
ML530	1	T	2	2	0.259	3900	20500	24400	26300	24900	28800	1.450671561	yes	alone
ML530	1	T	3	2	0.204	3400	20900	22900	22900	21400	24900	0.285959631	yes	far
ML590	1	T	1	3	0.181	3900	20900	22400	21900	20500	24400	-0.040800625	no	alone
ML590	1	T	1	3	0.211	3400	20900	23400	21400	20500	23900	-0.036983449	no	alone
ML590	1	T	1	4	0.276	2400	20500	22900	22400	22400	24900	0.284185445	no	alone
ML590	1	T	1	3	0.194	3900	18000	22900	20000	19000	22900	-0.804322812	no	n/a
ML590	1	T	1	3	0.196	3900	20000	23400	21400	20000	23900	-0.198331483	no	n/a
ML597	1	T	2	2	0.218	3400	20500	24400	22400	21400	24900	0.340536859	yes	alone
ML597	1	T	2	3	0.171	2900	25300	31200	30200	29700	32700	4.254470212	yes	alone
ML597	1	T	2	4	0.283	3900	24400	29700	27300	25800	29700	2.670243238	yes	alone
ML597	1	T	2	3	0.261	3900	19500	23900	23900	22400	26300	0.498192003	yes	n/a
ML599	0	C	3	1	0.367	2900	26300	26800	23400	21900	25800	1.217650155	yes	n/a
ML599	0	C	2	3	0.172	3400	29200	25800	25300	24400	27800	2.328502923	yes	n/a
ML599	0	C	3	3	0.241	4300	17000	20500	20500	18500	22900	-1.278204879	yes	n/a
ML653	0	C	1	1	0.147	2900	19500	18500	16600	16600	18500	-2.091530026	yes	n/a
ML653	0	C	1	1	0.192	3900	18000	17500	15600	14100	18000	-2.942022239	yes	n/a
ML659	1	T	2	2	0.401	3400	19000	22400	20500	19500	22900	-0.939708184	no	alone
ML659	1	T	1	3	0.133	3400	18500	24400	22900	21400	24900	0.343903118	no	alone
ML659	1	T	2	3	0.28	3400	18500	24900	21400	20500	23900	-0.200786424	no	alone
ML659	1	T	1	2	0.156	3900	24900	27300	26300	24900	28800	2.346152693	no	close
ML659	1	T	1	2	0.159	3900	21900	27300	25300	24400	28300	1.847020562	no	close
ML659	1	T	1	2	0.162	3900	21400	24400	23900	22400	26300	0.887034823	no	close
ML659	1	T	1	2	0.163	3900	18000	24400	21900	20500	24400	-0.057174383	no	close
ML659	1	T	1	3	0.137	3400	20500	23400	22900	21900	25300	0.508408138	no	close
ML659	1	T	1	3	0.271	4300	17000	24400	20900	19000	23400	-0.737716049	no	close
ML659	1	T	2	3	0.409	3900	23400	23900	22400	20900	24900	0.149084417	no	close
ML659	1	T	1	1	0.216	900	20900	21900	19000	18000	21400	-0.776212574	no	far
ML659	1	T	2	2	0.263	2900	22400	23900	23400	22900	25800	0.80487528	no	far
ML659	1	T	2	2	0.434	3400	23400	23900	21900	20900	24400	0.048892365	no	far
ML659	1	T	1	3	0.404	3900	21900	25800	22900	21400	25300	0.382168176	no	far
ML659	1	T	1	4	0.11	3900	21400	23900	22900	21400	25300	0.588836388	no	far
ML659	1	T	1	2	0.346	3400	20500	23400	22900	21900	25300	0.177372349	no	n/a
ML659	1	T	2	3	0.168	3400	21900	23400	21400	20000	23400	0.01556881	no	n/a
